# Supplementary material for: miRNA cargo in circulating vesicles from neurons is altered in individuals with schizophrenia and associated with severe disease
Source: Sci Adv. 2023 Nov 29;9(48):eadi4386. doi: 10.1126/sciadv.adi4386 (PMC10686555; doi:10.1126/sciadv.adi4386)
Supplement: Supplementary file 2 — Tables S10 and S11 [file sciadv.adi4386_tables_s10_and_s11.zip]

Archive with 2 entries (2 files):
- adi4386_Table_S10.xlsx
- adi4386_Table_S11.xlsx
