# Supplementary material for: miRNA cargo in circulating vesicles from neurons is altered in individuals with schizophrenia and associated with severe disease
Source: Sci Adv. 2023 Nov 29;9(48):eadi4386. doi: 10.1126/sciadv.adi4386 (PMC10686555; doi:10.1126/sciadv.adi4386)
Supplement: Supplementary file 2 — Tables S10 and S11 [file sciadv.adi4386_tables_s10_and_s11.zip › adi4386_Table_S10.xlsx]

## Sheet: Table S10_miRNA_in_CNS_tissues
Differential expression by group	miRNA from neuronal origin serum EV’s	Previously reported as human CNS expressed	Previously reported as human CNS expressed in schizophrenia
SZ v CO	hsa-miR-1246	Brain, region unspecified 1	N/A
CD v CO
CD v CS
TRS v nonTRS
SZ v CO	hsa-miR-203a-3p	Brain, region unspecified 1	N/A
CD v CO		PFC_BA9_EVs 2	No change
TRS v nonTRS		CSF 3	Not reported
SZ v CO	hsa-miR-150-5p	Brain, region unspecified 1	N/A
		PFC_BA9_EVs 2	Decreased
		STG_BA42 4	Decreased
SZ v CO	hsa-miR-92a-3p	Brain, region unspecified 1	N/A
CD v CO		PFC_BA9_EVs 2	Increased*
CD v CS		PFC_BA9 5	Decreased*
SZ v CO	hsa-miR-3178	Brain, region unspecified 1	N/A
CD v CO
CD v CS
TRS v nonTRS
SZ v CO	hsa-miR-5100	CSF 6	N/A
CD v CO
CD v CS
TRS v nonTRS		STG_BA22 7	N/A
SZ v CO	hsa-miR-486-5p	Brain, region unspecified 1	N/A
CD v CO		PFC_BA9_EVs 2	No change
CS v CO		CSF_EVs 8	Decreased*
SZ v CO	hsa-miR-146a-5p	Brain, region unspecified 1	N/A
CD v CO		PFC_BA9_EVs 2	Increased
		CSF 9	N/A
		CSF 10	N/A
		CSF 3	Not reported
		STG_BA22 7	N/A
SZ v CO	hsa-miR-425-5p	Brain, region unspecified 1	N/A
CS v CO		PFC_BA9_EVs 2	Increased
		PFC_BA9 11	Decreased
SZ v CO	hsa-miR-484	Brain, region unspecified 1	N/A
CD v CO		PFC_BA9_EVs 2	Decreased
		CSF 10	N/A
SZ v CO	hsa-miR-26b-5p	Brain, region unspecified 1	N/A
CD v CO		PFC_BA9_EVs 2	Decreased*
		PFC_BA9 5	Decreased*
		STG_BA22 12	Increased*
		STG_BA22 7	N/A
		CSF 10	N/A
SZ v CO	hsa-miR-93-5p	Brain, region unspecified 1	N/A
CD v CO		PFC_BA9_EVs 2	Increased*
CD v CO	hsa-miR-451a	PFC_BA9_EVs 2	Increased
CD v CS		Amygdala 13	Increased*
SZ v CO		CSF_EVs 14	Increased*
		PFC_BA10 15	N/A
		CSF 6	N/A
		STG_BA22 7	N/A
CD v CO	hsa-miR-7704	CSF 6	N/A
CD v CS
TRS v nonTRS
CD v CO	hsa-miR-4521	Temporal lobe cortex 16	N/A
CD v CS		CSF 17	N/A
TRS v nonTRS		Cerebellum 18	N/A
CD v CS	hsa-miR-19a-3p	STG_BA22 12	Increased*
		PFC_BA9 12	Increased*
		PFC_BA9_EVs 2	No change
		CSF 3	Not reported
		PFC_BA10 15	N/A
CD v CS	hsa-miR-324-5p	PFC_BA9 19	N/A
CS v CO		PFC_BA9_EVs 2	No change
SZ v CO	hsa-miR-12136	N/A	N/A
CS v CO
SZ v CO	hsa-miR-146b-5p	Brain, region unspecified 1	N/A
CD v CO		PFC_BA9_EVs 2	No change
CS v CO		CSF 9	N/A
		CSF 10	N/A
		CSF 3	Not reported
SZ v CO	hsa-miR-328-3p	Brain, region unspecified 1	N/A
		PFC_BA9_EVs 2	Decreased
		PFC_BA46 20	Increased*
CD v CO	hsa-miR-335-5p	Brain, region unspecified 1	N/A
		PFC_BA9_EVs 2	No change
		STG_BA22 12	Increased*
SZ v CO	hsa-miR-144-3p	PFC_BA9_EVs 2	No change
CD v CO		Amygdala 13	Increased*
		PFC_BA10 15	N/A
CD v CO	hsa-miR-145-5p	PFC_BA9_EVs 2	No change
		PFC_BA46 21	Increased‡
		STG_BA22 7	N/A
SZ v CO	hsa-let-7d-3p	Brain, region unspecified 1	N/A
CS v CO
CD v CO	hsa-let-7i-5p	PFC_BA9_EVs 2	Increased
		CSF 22	N/A
CD v CO	hsa-miR-20a-5p	PFC_BA9_EVs 2	No change
		STG_BA22 12	Increased*
		PFC_BA9 12	Increased*
		CSF 3	Not reported
CD v CO	hsa-miR-423-3p	PFC_BA9_EVs 2	Decreased
CD v CO	hsa-miR-590-5p	CSF 10	N/A
TRS v nonTRS		CSF 3	Not reported
TRS v nonTRS	hsa-miR-199a-5p	CSF 23	N/A
		PFC_BA9_EVs 2	No change
		Brain, region unspecified 24	N/A
TRS v nonTRS	hsa-miR-126-3p	PFC_BA9_EVs 2	No change
CD v CO	hsa-miR-142-5p	PFC_BA9_EVs 2	No change
CD v CS		PFC_BA10 15	N/A
		PFC_BA10 15	N/A
		CSF 3	Not reported
CD v CS	hsa-miR-301a-3p	PFC_BA9_EVs 2	Decreased*
		PFC_BA9 11	Increased
		PFC_BA9 19	N/A
		CSF_EVs 25	N/A
CD v CS	hsa-miR-29a-3p	PFC_BA9_EVs 2	Decreased
		PFC_BA9 5	Decreased
		PFC_BA46 21	Decreased‡
		CSF 3	Not reported
		STG_BA22 7	N/A
SZ v CO	hsa-miR-26a-5p	PFC_BA9_EVs 2	No change
CS v CO		CSF_EVs 25	N/A
		Substantia nigra 26	N/A
		STG_BA22 7	N/A
CD v CS	hsa-miR-4485-5p	N/A	N/A
	SZ = Schizophrenia, CD = Cognitive deficit subtype schizophrenia, CS = Cognitive spared subtype schizophrenia, CO = Comparison subjects, TRS = treatment resistant schizophrenia, BA = Brodmann’s area, CSF = Cerebrospinal fluid, EV’s = Extracellular vesicles, PFC = Prefrontal cortex, STG = Superior temporal gyrus. Groups in bold font represent significant differential expression (FDR<0.1) and norma…

## Sheet: References
REFERENCES
1	Hua, D. et al. A catalogue of glioblastoma and brain MicroRNAs identified by deep sequencing. OMICS 16, 690–699 (2012).
2	Banigan, M. G. et al. Differential Expression of Exosomal microRNAs in Prefrontal Cortices of Schizophrenia and Bipolar Disorder Patients. PLoS ONE 8, e48814 (2013).
3	Gallego, J. A. et al. In vivo microRNA detection and quantitation in cerebrospinal fluid. Journal of molecular neuroscience : MN 47, 243–8 (2012).
4	Pietersen, C. Y. et al. Molecular profiles of pyramidal neurons in the superior temporal cortex in schizophrenia. J Neurogenet 28, 53–69 (2014).
5	Perkins, D. O. et al. microRNA expression in the prefrontal cortex of individuals with schizophrenia and schizoaffective disorder. Genome biology 8, R27–R27 (2007).
6	Shi, Q., Ge, D., Yang, Q., Wang, L. & Fu, J. MicroRNA profiling of cerebrospinal fluid from patients with intracerebral haemorrhage. Frontiers in Laboratory Medicine 2, 141–145 (2018).
7	Lukiw, W. J. Evolution and Complexity of Micro RNA in the Human Brain. Front Genet 3, (2012).
8	Gallego, J. ACNP 56th Annual Meeting: Panels, Mini-Panels and Study Groups, December 4 – 7, 2017. Neuropsychopharmacology 42, S23–S24 (2017).
9	Muñoz-San Martín, M. et al. Analysis of miRNA signatures in CSF identifies upregulation of miR-21 and miR-146a/b in patients with multiple sclerosis and active lesions. Journal of Neuroinflammation 16, 220 (2019).
10	Lusardi, T. A. et al. MicroRNAs in Human Cerebrospinal Fluid as Biomarkers for Alzheimer’s Disease. J Alzheimers Dis 55, 1223–1233 (2017).
11	Moreau, M. P., Bruse, S. E., David-Rus, R., Buyske, S. & Brzustowicz, L. M. Altered microRNA expression profiles in postmortem brain samples from individuals with schizophrenia and bipolar disorder. Biological psychiatry 69, 188–193 (2011).
12	Beveridge, N. J., Gardiner, E., Carroll, A. P., Tooney, P. A. & Cairns, M. J. Schizophrenia is associated with an increase in cortical microRNA biogenesis. Molecular psychiatry 15, 1176–89 (2010).
13	Liu, Y. et al. Non-coding RNA dysregulation in the amygdala region of schizophrenia patients contributes to the pathogenesis of the disease. Translational psychiatry 8, 44 (2018).
14	Gallego, J., Alsop, E., Lencz, T., Van Keuren-Jensen, K. & Malhotra, A. Differential expression of microRNAs in cerebrospinal fluid and plasma samples in schizophrenia. Schizophr Bull 44, S221–S222 (2018).
15	Mor, M., Nardone, S., Sams, D. S. & Elliott, E. Hypomethylation of miR-142 promoter and upregulation of microRNAs that target the oxytocin receptor gene in the autism prefrontal cortex. Molecular Autism 6, 46 (2015).
16	Wang, X. et al. Serum MicroRNA-4521 is a Potential Biomarker for Focal Cortical Dysplasia with Refractory Epilepsy. Neurochemical research 41, 905‐912 (2016).
17	Stylli, S. S. et al. miRNA expression profiling of cerebrospinal fluid in patients with aneurysmal subarachnoid hemorrhage. JNS 126, 1131–1139 (2017).
18	Senfter, D. et al. High impact of miRNA-4521 on FOXM1 expression in medulloblastoma. Cell Death & Disease 10, 1–15 (2019).
19	Smalheiser, N. R. et al. MicroRNA expression is down-regulated and reorganized in prefrontal cortex of depressed suicide subjects. PLoS One 7, e33201 (2012).
20	Santarelli, D. M., Beveridge, N. J., Tooney, P. A. & Cairns, M. J. Upregulation of dicer and microRNA expression in the dorsolateral prefrontal cortex Brodmann area 46 in schizophrenia. Biological psychiatry 69, 180–7 (2011).
21	Kim, A. H. et al. MicroRNA expression profiling in the prefrontal cortex of individuals affected with schizophrenia and bipolar disorders. Schizophr Res 124, 183–191 (2010).
22	Derkow, K. et al. Distinct expression of the neurotoxic microRNA family let-7 in the cerebrospinal fluid of patients with Alzheimer’s disease. PLoS One 13, (2018).
23	Liu, Z. et al. MiRNA-199a-5p targets WNT2 to regulate depression through the CREB/BDNF signaling in hippocampal neuron. Brain Behav 11, e02107 (2021).
24	Li, W. et al. MiR-199a Inhibits Tumor Growth and Attenuates Chemoresistance by Targeting K-RAS via AKT and ERK Signalings. Frontiers in Oncology 9, (2019).
25	Gui, Y., Liu, H., Zhang, L., Lv, W. & Hu, X. Altered microRNA profiles in cerebrospinal fluid exosome in Parkinson disease and Alzheimer disease. Oncotarget 6, 37043–37053 (2015).
26	Briggs, C. E. et al. Midbrain dopamine neurons in Parkinson׳s disease exhibit a dysregulated miRNA and target-gene network. Brain Research 1618, 111–121 (2015).
