# Supplementary material for: miRNA cargo in circulating vesicles from neurons is altered in individuals with schizophrenia and associated with severe disease
Source: Sci Adv. 2023 Nov 29;9(48):eadi4386. doi: 10.1126/sciadv.adi4386 (PMC10686555; doi:10.1126/sciadv.adi4386)
Supplement: Supplementary file 2 — Tables S10 and S11 [file sciadv.adi4386_tables_s10_and_s11.zip › adi4386_Table_S11.xlsx]

## Sheet: Table S11_Demographics
#	Diagnosis	Cognitive subtype	Age	Sex	Assessment date (year)	Age at onset	Family history (schizophrenia or other psychosis)	Family history (other mental condition)	Duration of illness (years)	Antipsychotic medication	DIP positive symptom score	DIP negative symptom score	SANS negative symptom score
1	CTRL	N/A	46	F	2006	N/A	absent	present	N/A	N/A	N/A	N/A	N/A
2	CTRL	N/A	31	F	2006	N/A	absent	absent	N/A	N/A	N/A	N/A	N/A
3	SZ	CD	39	M	2006	16	absent	present	23	Aripiprazole	N/A	N/A	N/A
4	SZ	CD	37	M	2007	17	present	present	20	Clozapine	N/A	N/A	N/A
5	CTRL	N/A	44	F	2006	N/A	absent	absent	N/A	N/A	N/A	N/A	N/A
6	SZ	CS	24	M	2007	19	absent	absent	5	Risperidone	10	0	0
7	SZ	CD	21	F	2006	13	absent	present	8	Olanzapine, Quetiapine fumerate, Risperidone, Thioridazine hydrochloride	18	0	0
8	CTRL	N/A	55	M	2007	N/A	absent	present	N/A	N/A	N/A	N/A	N/A
9	CTRL	N/A	25	M	2006	N/A	absent	present	N/A	N/A	N/A	N/A	N/A
10	SZ	CS	35	M	2007	24	absent	present	11	Amisulpride, Aripiprazole	17	1	15
11	SZ	CD	20	M	2006	16	absent	present	4	Amisulpride, Chlorpromazine, Clozapine	21	1	25
12	SZ	CS	65	M	2007	27	absent	absent	38	Olanzapine	13	1	6
13	CTRL	N/A	30	M	2006	N/A	absent	present	N/A	N/A	N/A	N/A	N/A
14	SZ	CS	64	M	2008	19	present	absent	45	N/A	23	0	14
15	SZ	CS	54	F	2007	20	present	present	34	N/A	10	1	13
16	CTRL	N/A	29	F	2007	N/A	absent	present	N/A	N/A	N/A	N/A	N/A
17	SZ	CD	44	M	2010	27	absent	absent	17	Aripiprazole, Quetiapine fumerate	13	0	N/A
18	SZ	CD	43	M	2009	26	absent	absent	17	Amisulpride, Ziprasidone hydrochloride	10	6	N/A
19	SZ	CS	57	M	2008	17	absent	absent	40	Fluphenazine decanoate	4	0	3
20	SZ	CD	41	M	2009	33	present	present	8	Haloperidol decanoate	5	1	31
21	CTRL	N/A	61	F	2009	N/A	absent	absent	N/A	N/A	N/A	N/A	N/A
22	CTRL	N/A	35	F	2007	N/A	absent	absent	N/A	N/A	N/A	N/A	N/A
23	CTRL	N/A	30	M	2007	N/A	absent	absent	N/A	N/A	N/A	N/A	N/A
24	CTRL	N/A	41	M	2007	N/A	absent	present	N/A	N/A	N/A	N/A	N/A
25	SZ	CS	42	F	2008	35	present	present	7	Quetiapine fumerate	5	1	14
26	SZ	CS	61	M	2007	14	present	present	47	Olanzapine	13	0	6
27	SZ	CD	28	M	2007	15	present	present	13	Olanzapine	9	2	35
28	CTRL	N/A	21	F	2007	N/A	absent	present	N/A	N/A	N/A	N/A	N/A
29	SZ	CD	30	F	2007	24	present	absent	6	Amisulpride, Aripiprazole	7	1	6
30	SZ	CD	24	M	2007	11	absent	present	13	Amisulpride, Clozapine	21	5	46
31	CTRL	N/A	27	F	2007	N/A	absent	present	N/A	N/A	N/A	N/A	N/A
32	SZ	CD	35	M	2007	22	present	present	13	Quetiapine fumerate	7	0	28
33	CTRL	N/A	29	M	2007	N/A	absent	absent	N/A	N/A	N/A	N/A	N/A
34	SZ	CD	62	M	2007	41	absent	present	21	Quetiapine fumerate	9	6	44
35	SZ	CS	47	M	2008	35	absent	present	12	Risperidone	N/A	N/A	N/A
36	SZ	CS	36	F	2007	33	present	present	3	Olanzapine, Risperidone	16	1	0
37	CTRL	N/A	44	F	2008	N/A	absent	present	N/A	N/A	N/A	N/A	N/A
38	CTRL	N/A	37	F	2007	N/A	absent	present	N/A	N/A	N/A	N/A	N/A
39	CTRL	N/A	30	M	2007	N/A	absent	absent	N/A	N/A	N/A	N/A	N/A
40	SZ	CS	54	F	2007	21	present	present	33	Amisulpride	13	1	21
41	SZ	CS	62	F	2008	54	absent	present	8	Risperidone	12	0	7
42	CTRL	N/A	48	F	2007	N/A	absent	present	N/A	N/A	N/A	N/A	N/A
43	CTRL	N/A	28	M	2008	N/A	absent	present	N/A	N/A	N/A	N/A	N/A
44	SZ	CD	38	M	2007	29	absent	absent	9	Aripiprazole	13	1	24
45	SZ	CS	26	F	2008	23	absent	present	3	Aripiprazole	9	1	11
46	SZ	CD	29	M	2008	17	absent	absent	12	Amisulpride	3	2	33
47	CTRL	N/A	23	F	2008	N/A	absent	absent	N/A	N/A	N/A	N/A	N/A
48	SZ	CS	31	M	2008	23	present	absent	8	Quetiapine fumerate	N/A	N/A	N/A
49	SZ	CS	20	M	2007	16	absent	present	4	N/A	11	2	27
50	SZ	CS	40	M	2008	27	present	present	13	Amisulpride	26	2	6
51	CTRL	N/A	50	F	2007	N/A	absent	present	N/A	N/A	N/A	N/A	N/A
52	CTRL	N/A	19	M	2008	N/A	absent	present	N/A	N/A	N/A	N/A	N/A
53	SZ	CD	40	M	2008	25	absent	present	15	Amisulpride, Risperidone	13	2	24
54	SZ	CD	53	F	2007	46	absent	present	7	Amisulpride	22	0	16
55	SZ	CS	51	F	2008	26	present	present	25	Amisulpride	21	0	0
56	SZ	CD	36	M	2008	31	absent	present	5	Risperidone	23	0	33
57	SZ	CS	33	M	2008	24	present	present	9	Quetiapine fumerate, Risperidone	16	1	49
58	SZ	CS	31	M	2007	22	absent	present	9	Amisulpride	16	0	3
59	SZ	CS	33	F	2008	19	absent	present	14	Aripiprazole, Quetiapine fumerate	18	1	0
60	SZ	CD	35	M	2008	25	absent	absent	10	Clozapine	15	3	54
61	SZ	CS	60	F	2008	21	absent	present	39	Quetiapine fumerate	20	0	0
62	SZ	CS	23	F	2008	22	absent	present	1	Risperidone	23	4	30
63	SZ	CS	53	F	2008	37	present	absent	16	Olanzapine	20	2	7
64	SZ	CS	50	M	2008	19	absent	present	31	Aripiprazole	N/A	N/A	N/A
65	SZ	CD	31	M	2008	16	absent	present	15	Clozapine	N/A	N/A	N/A
66	SZ	CD	35	M	2008	22	absent	present	13	Olanzapine	15	2	14
67	SZ	CS	32	M	2008	19	absent	present	13	Trifluoperazine hydrochloride	N/A	N/A	N/A
68	SZ	CS	53	M	2008	21	present	present	32	Olanzapine	7	1	28
69	SZ	CS	63	F	2008	28	absent	present	35	Aripiprazole	N/A	N/A	N/A
70	SZ	CS	53	F	2008	22	absent	present	31	Olanzapine, Risperidone	15	1	14
71	SZ	CS	44	M	2008	29	present	present	15	Amisulpride	15	1	20
72	SZ	CS	58	M	2008	25	absent	present	33	Olanzapine	15	3	35
73	SZ	CD	45	M	2008	23	absent	absent	22	Clozapine	N/A	N/A	N/A
74	SZ	CS	45	F	2008	20	absent	present	25	N/A	19	2	31
75	SZ	CD	39	M	2008	22	present	present	17	Olanzapine	7	6	70
76	SZ	CD	30	M	2008	22	absent	present	8	Amisulpride	25	1	0
77	CTRL	N/A	36	F	2007	N/A	absent	present	N/A	N/A	N/A	N/A	N/A
78	SZ	CS	28	F	2008	22	absent	present	6	Amisulpride, Ziprasidone hydrochloride	13	3	41
79	SZ	CS	34	F	2007	24	absent	absent	10	Clozapine	10	4	60
80	SZ	CD	26	M	2008	17	present	present	9	Quetiapine fumerate, Risperidone	14	3	56
81	CTRL	N/A	45	M	2008	N/A	absent	present	N/A	N/A	N/A	N/A	N/A
82	SZ	CD	55	F	2007	31	absent	present	24	Fluphenazine decanoate	12	4	34
83	SZ	CS	50	F	2008	21	absent	present	29	Amisulpride	17	3	27
84	SZ	CS	25	M	2008	20	absent	absent	5	Aripiprazole	10	1	13
85	CTRL	N/A	26	M	2009	N/A	absent	absent	N/A	N/A	N/A	N/A	N/A
86	CTRL	N/A	46	F	2008	N/A	absent	present	N/A	N/A	N/A	N/A	N/A
87	CTRL	N/A	57	M	2008	N/A	absent	present	N/A	N/A	N/A	N/A	N/A
88	SZ	CD	41	M	2008	23	present	present	18	Risperidone	13	4	39
89	CTRL	N/A	27	F	2008	N/A	absent	present	N/A	N/A	N/A	N/A	N/A
90	CTRL	N/A	23	M	2008	N/A	absent	present	N/A	N/A	N/A	N/A	N/A
91	SZ	CD	31	M	2008	17	absent	present	14	Risperidone	12	1	16
92	SZ	CD	37	F	2008	21	present	absent	16	Clozapine	8	3	54
93	SZ	CS	41	M	2008	21	present	present	20	Risperidone	11	5	45
94	SZ	CS	45	M	2008	26	absent	present	19	Risperidone	13	0	26
95	CTRL	N/A	37	F	2008	N/A	absent	present	N/A	N/A	N/A	N/A	N/A
96	SZ	CD	43	F	2008	30	present	absent	13	Ziprasidone hydrochloride	11	N/A	12
97	SZ	CS	52	F	2008	30	present	present	22	Aripiprazole	12	0	0
98	SZ	CS	45	M	2008	43	absent	present	2	N/A	15	3	42
99	CTRL	N/A	24	F	2008	N/A	absent	present	N/A	N/A	N/A	N/A	N/A
100	CTRL	N/A	38	M	2008	N/A	absent	absent	N/A	N/A	N/A	N/A	N/A
101	CTRL	N/A	22	F	2008	N/A	absent	absent	N/A	N/A	N/A	N/A	N/A
102	CTRL	N/A	48	M	2008	N/A	absent	absent	N/A	N/A	N/A	N/A	N/A
103	CTRL	N/A	47	M	2008	N/A	absent	present	N/A	N/A	N/A	N/A	N/A
104	CTRL	N/A	32	M	2008	N/A	absent	absent	N/A	N/A	N/A	N/A	N/A
105	SZ	CD	57	M	2008	27	absent	absent	30	Clozapine	15	2	49
106	CTRL	N/A	22	F	2008	N/A	absent	present	N/A	N/A	N/A	N/A	N/A
107	SZ	CS	32	M	2008	23	absent	present	9	N/A	4	3	16
108	SZ	CD	33	M	2009	21	absent	present	12	Clozapine	13	0	25
109	SZ	CD	55	F	2009	30	absent	present	25	Quetiapine fumerate, Risperidone	14	3	44
110	SZ	CD	40	F	2009	22	present	present	18	Quetiapine fumerate, Zuclopenthixol	14	1	0
111	SZ	CD	36	F	2008	26	absent	present	10	Clozapine	19	3	33
112	CTRL	N/A	50	M	2008	N/A	absent	present	N/A	N/A	N/A	N/A	N/A
113	SZ	CS	27	F	2009	20	present	present	7	Risperidone	23	3	57
114	SZ	CS	36	F	2009	16	present	present	20	Amisulpride, Clozapine	13	3	46
115	SZ	CS	47	F	2008	26	present	present	21	Aripiprazole, Quetiapine fumerate	6	2	14
116	CTRL	N/A	40	M	2008	N/A	absent	present	N/A	N/A	N/A	N/A	N/A
117	SZ	CD	28	M	2009	17	absent	absent	11	Amisulpride, Clozapine	3	6	56
118	SZ	CD	52	F	2008	21	present	present	31	N/A	9	2	16
119	SZ	CS	42	M	2008	24	present	absent	18	Olanzapine	10	4	47
120	SZ	CS	37	M	2009	26	absent	present	11	Risperidone	10	2	20
121	SZ	CS	26	F	2008	13	present	present	13	Quetiapine fumerate	17	0	0
122	SZ	CD	50	M	2009	20	absent	absent	30	N/A	5	4	37
123	SZ	CD	30	F	2008	19	absent	present	11	Aripiprazole, Quetiapine fumerate	N/A	N/A	N/A
124	SZ	CS	36	M	2009	23	present	present	13	Aripiprazole	16	0	17
125	CTRL	N/A	46	M	2009	N/A	absent	present	N/A	N/A	N/A	N/A	N/A
126	SZ	CD	43	M	2009	22	absent	present	21	Aripiprazole, Quetiapine fumerate	16	4	64
127	SZ	CS	28	M	2009	17	absent	absent	11	Risperidone	18	0	6
128	SZ	CS	33	M	2009	19	absent	absent	14	Clozapine	10	3	22
129	SZ	CD	27	F	2008	25	present	present	2	Quetiapine fumerate	14	1	15
130	SZ	CS	58	M	2008	34	absent	present	24	N/A	7	1	18
131	SZ	CD	24	M	2008	17	absent	absent	7	Trifluoperazine hydrochloride	9	0	9
132	SZ	CS	42	M	2009	39	present	present	3	Quetiapine fumerate	11	2	6
133	SZ	CD	32	M	2008	17	absent	present	15	Olanzapine	20	2	22
134	CTRL	N/A	48	F	2009	N/A	absent	present	N/A	N/A	N/A	N/A	N/A
135	SZ	CS	52	M	2008	32	absent	present	20	Trifluoperazine hydrochloride	10	1	36
136	CTRL	N/A	57	M	2008	N/A	absent	present	N/A	N/A	N/A	N/A	N/A
137	CTRL	N/A	54	M	2009	N/A	absent	absent	N/A	N/A	N/A	N/A	N/A
138	CTRL	N/A	36	M	2008	N/A	absent	present	N/A	N/A	N/A	N/A	N/A
139	CTRL	N/A	24	F	2009	N/A	absent	present	N/A	N/A	N/A	N/A	N/A
140	CTRL	N/A	48	M	2009	N/A	absent	present	N/A	N/A	N/A	N/A	N/A
141	SZ	CD	37	M	2009	17	absent	present	20	Amisulpride, Quetiapine fumerate	9	1	9
142	SZ	CD	40	F	2009	24	present	present	16	Ziprasidone hydrochloride	19	1	23
143	SZ	CD	34	M	2009	18	absent	present	16	Quetiapine fumerate	15	0	25
144	SZ	CD	41	M	2009	29	absent	present	12	Aripiprazole, Risperidone	N/A	N/A	N/A
145	SZ	CD	52	F	2008	40	absent	present	12	Olanzapine	N/A	N/A	N/A
146	SZ	CS	42	F	2009	18	absent	present	24	Olanzapine	N/A	N/A	N/A
147	SZ	CS	39	F	2008	28	present	present	11	N/A	N/A	N/A	N/A
148	SZ	CS	20	F	2009	16	absent	present	4	Aripiprazole	N/A	N/A	N/A
149	SZ	CS	32	M	2009	21	absent	absent	11	Aripiprazole	17	2	37
150	SZ	CD	40	M	2009	34	absent	absent	6	Amisulpride	13	2	26
151	SZ	CD	34	M	2008	20	absent	present	14	Aripiprazole, Olanzapine	6	1	10
152	SZ	CS	44	F	2009	40	absent	present	4	Aripiprazole	4	1	8
153	SZ	CD	41	M	2009	37	absent	present	4	Olanzapine, Risperidone	10	6	35
154	SZ	CS	39	F	2008	28	absent	absent	11	Amisulpride, Clozapine	17	4	38
155	CTRL	N/A	23	F	2009	N/A	absent	absent	N/A	N/A	N/A	N/A	N/A
156	SZ	CD	36	M	2008	22	present	present	14	Aripiprazole, Clozapine	7	3	50
157	CTRL	N/A	43	M	2009	N/A	absent	present	N/A	N/A	N/A	N/A	N/A
158	SZ	CD	23	M	2008	21	absent	absent	2	Risperidone	18	1	34
159	SZ	CS	37	M	2008	21	absent	present	16	Clozapine	13	2	45
160	CTRL	N/A	59	F	2008	N/A	absent	present	N/A	N/A	N/A	N/A	N/A
161	SZ	CS	35	F	2009	26	absent	present	9	Aripiprazole	19	2	30
162	SZ	CS	45	M	2008	34	absent	absent	11	Olanzapine	N/A	N/A	N/A
163	SZ	CD	32	M	2009	27	absent	present	5	Amisulpride, Flupenthixol decanoate	11	3	28
164	SZ	CD	41	M	2009	37	absent	absent	4	Amisulpride, Aripiprazole	6	4	39
165	SZ	CD	25	M	2008	18	absent	present	7	Clozapine, Risperidone	9	1	12
166	SZ	CD	29	M	2009	23	present	absent	6	Risperidone	15	3	19
167	SZ	CS	49	M	2009	20	absent	present	29	Olanzapine	6	1	15
168	SZ	CS	37	F	2008	24	present	present	13	N/A	7	3	46
169	CTRL	N/A	45	M	2009	N/A	absent	present	N/A	N/A	N/A	N/A	N/A
170	CTRL	N/A	20	F	2009	N/A	absent	present	N/A	Olanzapine	N/A	N/A	N/A
171	SZ	CD	47	F	2008	24	absent	absent	23	Amisulpride	10	0	22
172	SZ	CS	51	M	2008	18	absent	absent	33	N/A	11	2	38
173	SZ	CD	30	F	2009	21	absent	present	9	Amisulpride	14	2	9
174	SZ	CS	25	F	2009	19	absent	present	6	Amisulpride	13	1	20
175	SZ	CS	44	F	2009	14	present	present	30	Clozapine, Risperidone	8	3	12
176	SZ	CS	43	M	2009	32	absent	present	11	Risperidone	10	0	0
177	CTRL	N/A	25	F	2008	N/A	absent	present	N/A	N/A	N/A	N/A	N/A
178	CTRL	N/A	38	F	2009	N/A	absent	absent	N/A	N/A	N/A	N/A	N/A
179	SZ	CD	54	M	2009	38	absent	present	16	Olanzapine, Zuclopenthixol	N/A	N/A	N/A
180	CTRL	N/A	55	F	2009	N/A	absent	absent	N/A	N/A	N/A	N/A	N/A
181	CTRL	N/A	48	F	2010	N/A	absent	absent	N/A	N/A	N/A	N/A	N/A
182	SZ	CS	49	M	2009	25	absent	absent	24	Risperidone	N/A	N/A	N/A
183	SZ	CD	27	M	2009	23	absent	absent	4	Olanzapine	N/A	N/A	N/A
184	SZ	CS	55	F	2009	44	present	present	11	Risperidone	N/A	N/A	N/A
185	SZ	CS	28	M	2009	15	present	present	13	Clozapine	N/A	N/A	N/A
186	SZ	CS	33	M	2009	30	absent	present	3	Amisulpride	14	1	5
187	SZ	CD	46	F	2010	14	absent	absent	32	Risperidone	N/A	N/A	N/A
188	SZ	CS	55	F	2010	25	absent	present	30	Amisulpride	7	0	0
189	CTRL	N/A	49	F	2010	N/A	absent	present	N/A	N/A	N/A	N/A	N/A
190	SZ	CD	33	M	2009	29	present	present	4	Clozapine	N/A	N/A	N/A
191	SZ	CD	34	M	2009	21	absent	present	13	Clozapine	5	5	54
192	SZ	CS	25	M	2009	19	absent	present	6	Clozapine	13	0	0
193	CTRL	N/A	24	F	2009	N/A	absent	absent	N/A	N/A	N/A	N/A	N/A
194	SZ	CD	40	M	2009	31	present	present	9	Olanzapine	14	6	54
195	SZ	CS	39	M	2008	29	present	present	10	Pericyazine	12	0	4
196	SZ	CD	57	F	2009	23	absent	absent	34	Olanzapine	7	4	31
197	SZ	CD	50	M	2009	21	absent	absent	29	Flupenthixol decanoate	12	5	52
198	SZ	CD	46	M	2009	31	present	present	15	Amisulpride	10	2	35
199	SZ	CD	39	M	2008	24	absent	absent	15	Flupenthixol decanoate	N/A	N/A	N/A
200	SZ	CS	31	M	2009	25	present	present	6	Aripiprazole	N/A	N/A	N/A
201	SZ	CS	36	F	2008	20	absent	present	16	Olanzapine	N/A	N/A	N/A
202	CTRL	N/A	22	M	2008	N/A	absent	absent	N/A	N/A	N/A	N/A	N/A
203	CTRL	N/A	20	F	2008	N/A	absent	present	N/A	N/A	N/A	N/A	N/A
204	SZ	CS	35	M	2009	34	absent	present	1	Olanzapine	N/A	N/A	N/A
205	SZ	CD	25	M	2008	24	absent	present	1	Risperidone	14	4	41
206	SZ	CD	36	M	2009	29	absent	absent	7	Olanzapine	7	2	23
207	SZ	CS	38	F	2009	19	absent	present	19	Quetiapine fumerate	13	2	31
208	CTRL	N/A	34	F	2009	N/A	absent	present	N/A	N/A	N/A	N/A	N/A
209	CTRL	N/A	35	F	2008	N/A	absent	present	N/A	N/A	N/A	N/A	N/A
210	SZ	CS	43	F	2009	17	absent	absent	26	Quetiapine fumerate, Zuclopenthixol	13	3	29
211	CTRL	N/A	28	F	2009	N/A	absent	absent	N/A	N/A	N/A	N/A	N/A
212	SZ	CS	31	M	2009	20	present	present	11	Flupenthixol decanoate, Quetiapine fumerate	10	0	6
213	CTRL	N/A	22	M	2009	N/A	absent	absent	N/A	N/A	N/A	N/A	N/A
214	SZ	CS	46	F	2009	43	absent	present	3	Aripiprazole	N/A	N/A	N/A
215	CTRL	N/A	55	F	2009	N/A	absent	present	N/A	N/A	N/A	N/A	N/A
216	SZ	CS	42	M	2009	27	absent	present	15	Risperidone	13	2	25
217	SZ	CS	21	M	2009	16	absent	present	5	Clozapine	10	1	15
218	SZ	CD	44	M	2009	23	absent	absent	21	Risperidone	6	4	49
219	SZ	CS	36	M	2009	33	absent	present	3	Risperidone	11	5	32
220	SZ	CD	37	F	2009	35	absent	present	2	N/A	13	3	14
221	SZ	CD	37	M	2008	22	absent	present	15	Aripiprazole	13	4	37
222	SZ	CD	30	M	2009	24	present	present	6	Ziprasidone hydrochloride	N/A	N/A	N/A
223	SZ	CD	33	M	2009	26	absent	absent	7	Olanzapine	12	2	25
224	SZ	CS	26	M	2009	19	present	present	7	Risperidone	14	5	16
225	SZ	CS	39	M	2009	25	absent	present	14	Olanzapine	N/A	N/A	N/A
226	CTRL	N/A	32	F	2009	N/A	absent	present	N/A	N/A	N/A	N/A	N/A
227	SZ	CS	44	M	2010	24	absent	present	20	Aripiprazole	N/A	N/A	N/A
228	SZ	CS	27	F	2009	26	absent	present	1	Risperidone	N/A	N/A	N/A
229	SZ	CD	49	F	2009	18	present	present	31	Clozapine	14	1	25
230	SZ	CS	31	M	2010	23	absent	absent	8	Haloperidol decanoate, Quetiapine fumerate	N/A	N/A	N/A
231	SZ	CS	29	M	2009	28	present	present	1	Aripiprazole	N/A	N/A	N/A
232	SZ	CD	58	M	2009	20	absent	absent	38	N/A	N/A	N/A	N/A
233	SZ	CS	34	M	2009	19	present	present	15	N/A	N/A	N/A	N/A
234	SZ	CD	56	M	2009	51	absent	present	5	Clozapine	13	5	63
235	CTRL	N/A	21	M	2009	N/A	absent	absent	N/A	N/A	N/A	N/A	N/A
236	SZ	CS	42	M	2009	23	absent	absent	19	Zuclopenthixol	N/A	N/A	N/A
237	SZ	CD	37	M	2009	27	absent	present	10	Risperidone	N/A	N/A	N/A
238	SZ	CS	47	M	2009	43	absent	present	4	N/A	12	5	59
239	CTRL	N/A	54	F	2009	N/A	absent	present	N/A	N/A	N/A	N/A	N/A
240	CTRL	N/A	64	M	2009	N/A	absent	present	N/A	N/A	N/A	N/A	N/A
241	CTRL	N/A	59	F	2009	N/A	absent	absent	N/A	N/A	N/A	N/A	N/A
242	SZ	CS	57	F	2009	25	present	present	32	Trifluoperazine hydrochloride	13	4	30
243	CTRL	N/A	47	F	2009	N/A	absent	absent	N/A	N/A	N/A	N/A	N/A
244	CTRL	N/A	32	M	2009	N/A	absent	present	N/A	N/A	N/A	N/A	N/A
245	CTRL	N/A	65	F	2009	N/A	absent	absent	N/A	N/A	N/A	N/A	N/A
246	SZ	CS	35	F	2009	27	absent	present	8	Risperidone	N/A	N/A	N/A
247	CTRL	N/A	56	F	2009	N/A	absent	absent	N/A	N/A	N/A	N/A	N/A
248	SZ	CS	58	F	2009	34	present	present	24	Olanzapine	N/A	N/A	N/A
249	SZ	CS	26	M	2010	20	present	present	6	N/A	17	2	30
250	SZ	CD	48	M	2010	32	present	absent	16	Clozapine	N/A	N/A	26
251	SZ	CD	39	M	2010	28	absent	present	11	Haloperidol decanoate, Quetiapine fumerate	N/A	N/A	N/A
252	CTRL	N/A	55	F	2009	N/A	absent	present	N/A	N/A	N/A	N/A	N/A
253	SZ	CD	39	M	2010	23	absent	present	16	Clozapine	15	4	29
254	CTRL	N/A	55	M	2009	N/A	absent	absent	N/A	N/A	N/A	N/A	N/A
255	CTRL	N/A	22	F	2009	N/A	absent	absent	N/A	N/A	N/A	N/A	N/A
256	CTRL	N/A	38	F	2009	N/A	absent	present	N/A	N/A	N/A	N/A	N/A
257	CTRL	N/A	30	M	2009	N/A	absent	present	N/A	N/A	N/A	N/A	N/A
258	SZ	CD	46	M	2010	20	absent	present	26	Pericyazine	10	3	45
259	CTRL	N/A	58	M	2009	N/A	absent	present	N/A	N/A	N/A	N/A	N/A
260	CTRL	N/A	53	M	2010	N/A	absent	present	N/A	N/A	N/A	N/A	N/A
261	CTRL	N/A	59	M	2009	N/A	absent	present	N/A	N/A	N/A	N/A	N/A
262	SZ	CS	26	M	2009	18	absent	present	8	Olanzapine	12	5	56
263	CTRL	N/A	50	M	2009	N/A	absent	absent	N/A	N/A	N/A	N/A	N/A
264	CTRL	N/A	56	F	2009	N/A	absent	present	N/A	N/A	N/A	N/A	N/A
265	CTRL	N/A	33	F	2010	N/A	absent	present	N/A	N/A	N/A	N/A	N/A
266	CTRL	N/A	24	M	2010	N/A	absent	absent	N/A	N/A	N/A	N/A	N/A
267	CTRL	N/A	47	F	2009	N/A	absent	absent	N/A	N/A	N/A	N/A	N/A
268	CTRL	N/A	33	M	2010	N/A	absent	present	N/A	N/A	N/A	N/A	N/A
269	CTRL	N/A	45	M	2010	N/A	absent	present	N/A	N/A	N/A	N/A	N/A
270	CTRL	N/A	59	F	2010	N/A	absent	absent	N/A	N/A	N/A	N/A	N/A
271	CTRL	N/A	47	M	2009	N/A	absent	absent	N/A	N/A	N/A	N/A	N/A
272	CTRL	N/A	22	M	2010	N/A	absent	absent	N/A	N/A	N/A	N/A	N/A
273	CTRL	N/A	24	M	2009	N/A	absent	present	N/A	N/A	N/A	N/A	N/A
274	CTRL	N/A	56	M	2010	N/A	absent	absent	N/A	N/A	N/A	N/A	N/A
275	CTRL	N/A	28	F	2009	N/A	absent	present	N/A	N/A	N/A	N/A	N/A
276	CTRL	N/A	42	M	2010	N/A	absent	absent	N/A	N/A	N/A	N/A	N/A
277	CTRL	N/A	31	F	2009	N/A	absent	present	N/A	N/A	N/A	N/A	N/A
278	CTRL	N/A	56	M	2009	N/A	absent	present	N/A	N/A	N/A	N/A	N/A
279	SZ	CS	51	F	2010	40	absent	present	11	Risperidone	12	0	4
280	SZ	CS	51	F	2010	39	absent	present	12	Olanzapine	N/A	N/A	N/A
281	CTRL	N/A	29	F	2010	N/A	absent	present	N/A	N/A	N/A	N/A	N/A
282	CTRL	N/A	36	F	2010	N/A	absent	present	N/A	N/A	N/A	N/A	N/A
283	CTRL	N/A	57	M	2009	N/A	absent	present	N/A	N/A	N/A	N/A	N/A
284	CTRL	N/A	61	F	2010	N/A	absent	present	N/A	N/A	N/A	N/A	N/A
285	CTRL	N/A	53	M	2009	N/A	absent	present	N/A	N/A	N/A	N/A	N/A
286	CTRL	N/A	59	M	2010	N/A	absent	present	N/A	N/A	N/A	N/A	N/A
287	CTRL	N/A	51	M	2010	N/A	absent	present	N/A	N/A	N/A	N/A	N/A
288	CTRL	N/A	50	F	2009	N/A	absent	present	N/A	N/A	N/A	N/A	N/A
289	CTRL	N/A	22	M	2010	N/A	absent	absent	N/A	N/A	N/A	N/A	N/A
290	CTRL	N/A	39	F	2010	N/A	absent	present	N/A	N/A	N/A	N/A	N/A
291	CTRL	N/A	55	F	2009	N/A	absent	present	N/A	N/A	N/A	N/A	N/A
292	CTRL	N/A	27	F	2009	N/A	absent	present	N/A	N/A	N/A	N/A	N/A
293	SZ	CD	46	M	2009	19	present	present	27	Amisulpride, Clozapine	17	8	59
294	CTRL	N/A	28	M	2010	N/A	absent	absent	N/A	N/A	N/A	N/A	N/A
295	CTRL	N/A	18	F	2009	N/A	absent	present	N/A	N/A	N/A	N/A	N/A
296	CTRL	N/A	22	M	2009	N/A	absent	absent	N/A	N/A	N/A	N/A	N/A
297	SZ	CD	59	M	2010	24	absent	present	35	Amisulpride, Clozapine	10	7	66
298	CTRL	N/A	48	M	2009	N/A	absent	present	N/A	N/A	N/A	N/A	N/A
299	CTRL	N/A	42	F	2010	N/A	present	present	N/A	N/A	N/A	N/A	N/A
300	CTRL	N/A	63	F	2010	N/A	absent	present	N/A	N/A	N/A	N/A	N/A
301	CTRL	N/A	45	M	2009	N/A	absent	present	N/A	N/A	N/A	N/A	N/A
302	CTRL	N/A	50	F	2010	N/A	absent	present	N/A	N/A	N/A	N/A	N/A
303	CTRL	N/A	31	M	2010	N/A	absent	present	N/A	N/A	N/A	N/A	N/A
304	CTRL	N/A	20	F	2010	N/A	absent	absent	N/A	N/A	N/A	N/A	N/A
305	SZ	CS	21	M	2010	18	present	present	3	Quetiapine fumerate, Risperidone	12	1	0
306	CTRL	N/A	55	F	2010	N/A	absent	present	N/A	N/A	N/A	N/A	N/A
307	CTRL	N/A	39	M	2010	N/A	absent	present	N/A	N/A	N/A	N/A	N/A
308	CTRL	N/A	49	F	2009	N/A	absent	present	N/A	N/A	N/A	N/A	N/A
309	CTRL	N/A	63	M	2009	N/A	absent	present	N/A	N/A	N/A	N/A	N/A
310	CTRL	N/A	56	M	2010	N/A	absent	absent	N/A	N/A	N/A	N/A	N/A
311	CTRL	N/A	48	M	2010	N/A	absent	absent	N/A	N/A	N/A	N/A	N/A
312	CTRL	N/A	39	F	2010	N/A	absent	absent	N/A	N/A	N/A	N/A	N/A
313	CTRL	N/A	62	F	2010	N/A	absent	present	N/A	N/A	N/A	N/A	N/A
314	SZ	CD	60	M	2009	43	absent	absent	17	Clozapine, Zuclopenthixol	N/A	N/A	N/A
315	SZ	CD	25	M	2009	21	absent	present	4	Aripiprazole, Quetiapine fumerate	N/A	N/A	N/A
316	CTRL	N/A	57	F	2009	N/A	absent	present	N/A	N/A	N/A	N/A	N/A
317	CTRL	N/A	64	F	2010	N/A	absent	present	N/A	N/A	N/A	N/A	N/A
318	CTRL	N/A	39	F	2009	N/A	present	present	N/A	N/A	N/A	N/A	N/A
319	CTRL	N/A	37	M	2009	N/A	absent	absent	N/A	N/A	N/A	N/A	N/A
320	CTRL	N/A	25	F	2010	N/A	absent	present	N/A	N/A	N/A	N/A	N/A
321	CTRL	N/A	57	M	2010	N/A	absent	absent	N/A	N/A	N/A	N/A	N/A
322	CTRL	N/A	58	F	2009	N/A	absent	present	N/A	N/A	N/A	N/A	N/A
323	CTRL	N/A	45	M	2009	N/A	absent	present	N/A	N/A	N/A	N/A	N/A
324	SZ	CS	28	M	2010	16	absent	absent	12	Aripiprazole	13	2	11
325	CTRL	N/A	57	F	2010	N/A	absent	present	N/A	N/A	N/A	N/A	N/A
326	CTRL	N/A	47	M	2010	N/A	absent	present	N/A	N/A	N/A	N/A	N/A
327	CTRL	N/A	50	M	2010	N/A	absent	present	N/A	N/A	N/A	N/A	N/A
328	CTRL	N/A	61	M	2009	N/A	absent	absent	N/A	N/A	N/A	N/A	N/A
329	SZ	CD	37	F	2009	28	absent	present	9	Aripiprazole, Zuclopenthixol	17	2	19
330	CTRL	N/A	43	F	2010	N/A	absent	present	N/A	N/A	N/A	N/A	N/A
331	CTRL	N/A	54	F	2010	N/A	absent	present	N/A	N/A	N/A	N/A	N/A
332	SZ	CD	43	F	2009	33	absent	present	10	Aripiprazole	13	4	58
333	CTRL	N/A	51	F	2010	N/A	absent	present	N/A	N/A	N/A	N/A	N/A
334	CTRL	N/A	34	M	2010	N/A	absent	absent	N/A	N/A	N/A	N/A	N/A
335	CTRL	N/A	22	M	2010	N/A	absent	absent	N/A	N/A	N/A	N/A	N/A
336	CTRL	N/A	43	F	2010	N/A	absent	present	N/A	N/A	N/A	N/A	N/A
337	CTRL	N/A	47	M	2009	N/A	absent	present	N/A	N/A	N/A	N/A	N/A
338	CTRL	N/A	28	F	2010	N/A	absent	absent	N/A	N/A	N/A	N/A	N/A
339	CTRL	N/A	62	F	2009	N/A	absent	present	N/A	N/A	N/A	N/A	N/A
340	CTRL	N/A	63	M	2010	N/A	absent	absent	N/A	N/A	N/A	N/A	N/A
341	CTRL	N/A	62	M	2010	N/A	absent	present	N/A	N/A	N/A	N/A	N/A
342	CTRL	N/A	64	F	2010	N/A	absent	present	N/A	N/A	N/A	N/A	N/A
343	CTRL	N/A	58	M	2010	N/A	absent	present	N/A	N/A	N/A	N/A	N/A
344	CTRL	N/A	47	F	2009	N/A	absent	present	N/A	N/A	N/A	N/A	N/A
345	SZ	CD	42	M	2009	30	absent	absent	12	N/A	N/A	N/A	N/A
346	CTRL	N/A	58	M	2010	N/A	absent	absent	N/A	N/A	N/A	N/A	N/A
347	CTRL	N/A	64	F	2010	N/A	absent	present	N/A	N/A	N/A	N/A	N/A
348	CTRL	N/A	45	F	2009	N/A	absent	present	N/A	N/A	N/A	N/A	N/A
349	CTRL	N/A	26	M	2010	N/A	absent	present	N/A	N/A	N/A	N/A	N/A
350	CTRL	N/A	59	M	2009	N/A	absent	present	N/A	N/A	N/A	N/A	N/A
351	CTRL	N/A	42	F	2009	N/A	absent	present	N/A	N/A	N/A	N/A	N/A
352	CTRL	N/A	35	F	2010	N/A	absent	absent	N/A	N/A	N/A	N/A	N/A
353	CTRL	N/A	39	F	2010	N/A	present	present	N/A	N/A	N/A	N/A	N/A
354	CTRL	N/A	51	F	2010	N/A	absent	present	N/A	N/A	N/A	N/A	N/A
355	CTRL	N/A	63	M	2010	N/A	absent	absent	N/A	N/A	N/A	N/A	N/A
356	CTRL	N/A	54	F	2010	N/A	absent	present	N/A	N/A	N/A	N/A	N/A
357	SZ	CD	49	M	2010	13	present	present	36	Clozapine	13	3	61
358	SZ	CD	35	F	2010	25	absent	absent	10	Quetiapine fumerate, Risperidone	15	2	28
359	CTRL	N/A	55	M	2009	N/A	absent	present	N/A	N/A	N/A	N/A	N/A
360	CTRL	N/A	31	F	2009	N/A	absent	absent	N/A	N/A	N/A	N/A	N/A
361	CTRL	N/A	40	M	2009	N/A	absent	present	N/A	N/A	N/A	N/A	N/A
362	CTRL	N/A	39	M	2010	N/A	absent	present	N/A	N/A	N/A	N/A	N/A
363	SZ	CD	57	M	2009	14	absent	absent	43	Olanzapine	15	5	46
364	CTRL	N/A	46	F	2009	N/A	absent	present	N/A	N/A	N/A	N/A	N/A
365	CTRL	N/A	30	F	2010	N/A	absent	absent	N/A	N/A	N/A	N/A	N/A
366	CTRL	N/A	46	F	2010	N/A	absent	absent	N/A	N/A	N/A	N/A	N/A
367	SZ	CD	28	F	2010	24	absent	present	4	Quetiapine fumerate	20	3	52
368	CTRL	N/A	47	M	2010	N/A	absent	present	N/A	N/A	N/A	N/A	N/A
369	SZ	CS	45	F	2009	34	absent	present	11	Flupenthixol decanoate	27	0	35
370	CTRL	N/A	41	M	2010	N/A	absent	absent	N/A	N/A	N/A	N/A	N/A
371	SZ	CD	62	F	2009	32	absent	present	30	Trifluoperazine hydrochloride	6	1	3
372	CTRL	N/A	51	M	2010	N/A	absent	absent	N/A	N/A	N/A	N/A	N/A
373	CTRL	N/A	22	F	2009	N/A	absent	present	N/A	N/A	N/A	N/A	N/A
374	CTRL	N/A	54	M	2010	N/A	absent	present	N/A	N/A	N/A	N/A	N/A
375	CTRL	N/A	29	F	2010	N/A	absent	present	N/A	N/A	N/A	N/A	N/A
376	CTRL	N/A	53	M	2010	N/A	absent	present	N/A	N/A	N/A	N/A	N/A
377	CTRL	N/A	28	F	2010	N/A	absent	present	N/A	N/A	N/A	N/A	N/A
378	CTRL	N/A	40	F	2010	N/A	absent	present	N/A	N/A	N/A	N/A	N/A
379	CTRL	N/A	50	M	2009	N/A	absent	absent	N/A	N/A	N/A	N/A	N/A
380	CTRL	N/A	32	F	2010	N/A	absent	present	N/A	N/A	N/A	N/A	N/A
381	CTRL	N/A	36	F	2009	N/A	absent	absent	N/A	N/A	N/A	N/A	N/A
382	CTRL	N/A	40	F	2010	N/A	absent	present	N/A	N/A	N/A	N/A	N/A
383	CTRL	N/A	49	F	2010	N/A	absent	present	N/A	N/A	N/A	N/A	N/A
384	CTRL	N/A	56	M	2010	N/A	absent	absent	N/A	N/A	N/A	N/A	N/A
385	CTRL	N/A	62	F	2010	N/A	absent	absent	N/A	N/A	N/A	N/A	N/A
386	CTRL	N/A	55	F	2010	N/A	absent	present	N/A	N/A	N/A	N/A	N/A
387	CTRL	N/A	37	M	2010	N/A	absent	absent	N/A	Quetiapine fumerate	N/A	N/A	N/A
388	CTRL	N/A	46	M	2010	N/A	absent	present	N/A	N/A	N/A	N/A	N/A
389	SZ	CD	41	M	2009	22	absent	absent	19	Clozapine	8	0	7
390	CTRL	N/A	39	F	2010	N/A	absent	present	N/A	N/A	N/A	N/A	N/A
391	CTRL	N/A	52	F	2010	N/A	absent	present	N/A	N/A	N/A	N/A	N/A
392	CTRL	N/A	56	F	2010	N/A	absent	present	N/A	N/A	N/A	N/A	N/A
393	CTRL	N/A	52	F	2010	N/A	absent	present	N/A	N/A	N/A	N/A	N/A
394	CTRL	N/A	53	M	2009	N/A	absent	present	N/A	N/A	N/A	N/A	N/A
395	CTRL	N/A	30	F	2010	N/A	absent	present	N/A	N/A	N/A	N/A	N/A
396	CTRL	N/A	55	F	2010	N/A	absent	present	N/A	N/A	N/A	N/A	N/A
397	CTRL	N/A	32	F	2009	N/A	absent	present	N/A	N/A	N/A	N/A	N/A
398	SZ	CS	54	M	2009	18	absent	absent	36	Clozapine	21	5	51
399	SZ	CS	64	M	2010	20	absent	present	44	Zuclopenthixol	9	2	33
400	CTRL	N/A	34	F	2010	N/A	absent	present	N/A	N/A	N/A	N/A	N/A
401	CTRL	N/A	46	M	2010	N/A	absent	absent	N/A	N/A	N/A	N/A	N/A
402	CTRL	N/A	49	M	2010	N/A	absent	absent	N/A	N/A	N/A	N/A	N/A
403	SZ	CD	25	M	2010	19	absent	present	6	Flupenthixol decanoate, Olanzapine, Quetiapine fumerate	12	6	37
404	SZ	CD	39	M	2010	33	absent	absent	6	N/A	N/A	N/A	N/A
405	SZ	CD	36	M	2010	16	absent	absent	20	Clozapine, Zuclopenthixol	19	6	67
406	CTRL	N/A	59	F	2010	N/A	present	present	N/A	N/A	N/A	N/A	N/A
407	CTRL	N/A	19	F	2010	N/A	absent	present	N/A	N/A	N/A	N/A	N/A
408	CTRL	N/A	41	F	2009	N/A	absent	absent	N/A	N/A	N/A	N/A	N/A
409	CTRL	N/A	52	F	2010	N/A	absent	present	N/A	N/A	N/A	N/A	N/A
410	SZ	CS	30	M	2010	19	absent	present	11	N/A	14	2	5
411	SZ	CD	45	M	2010	25	absent	absent	20	N/A	5	6	85
412	SZ	CD	48	M	2010	22	present	absent	26	Olanzapine, Zuclopenthixol	14	1	31
413	CTRL	N/A	54	F	2010	N/A	absent	present	N/A	N/A	N/A	N/A	N/A
414	CTRL	N/A	59	F	2009	N/A	absent	present	N/A	N/A	N/A	N/A	N/A
415	CTRL	N/A	57	F	2010	N/A	absent	present	N/A	N/A	N/A	N/A	N/A
416	CTRL	N/A	55	M	2010	N/A	absent	present	N/A	N/A	N/A	N/A	N/A
417	SZ	CS	52	F	2010	33	absent	present	19	Amisulpride	18	2	N/A
418	SZ	CD	41	M	2010	28	absent	absent	13	Zuclopenthixol	10	3	41
419	CTRL	N/A	53	M	2010	N/A	absent	present	N/A	N/A	N/A	N/A	N/A
420	CTRL	N/A	63	M	2010	N/A	absent	present	N/A	N/A	N/A	N/A	N/A
421	CTRL	N/A	63	M	2010	N/A	absent	present	N/A	N/A	N/A	N/A	N/A
422	CTRL	N/A	49	F	2010	N/A	absent	present	N/A	N/A	N/A	N/A	N/A
423	CTRL	N/A	57	M	2010	N/A	absent	present	N/A	N/A	N/A	N/A	N/A
424	CTRL	N/A	52	M	2009	N/A	absent	absent	N/A	N/A	N/A	N/A	N/A
425	CTRL	N/A	43	F	2010	N/A	absent	present	N/A	N/A	N/A	N/A	N/A
426	CTRL	N/A	48	F	2010	N/A	absent	present	N/A	N/A	N/A	N/A	N/A
427	CTRL	N/A	61	F	2010	N/A	absent	absent	N/A	N/A	N/A	N/A	N/A
428	CTRL	N/A	47	F	2010	N/A	absent	present	N/A	N/A	N/A	N/A	N/A
429	CTRL	N/A	59	F	2010	N/A	absent	present	N/A	N/A	N/A	N/A	N/A
430	CTRL	N/A	25	F	2010	N/A	absent	present	N/A	N/A	N/A	N/A	N/A
431	CTRL	N/A	62	F	2010	N/A	absent	absent	N/A	N/A	N/A	N/A	N/A
432	CTRL	N/A	61	F	2010	N/A	absent	present	N/A	N/A	N/A	N/A	N/A
433	CTRL	N/A	60	M	2010	N/A	absent	present	N/A	N/A	N/A	N/A	N/A
434	CTRL	N/A	55	M	2010	N/A	absent	absent	N/A	N/A	N/A	N/A	N/A
435	SZ	CD	33	M	2010	19	absent	absent	14	Trifluoperazine hydrochloride	N/A	N/A	N/A
436	CTRL	N/A	43	F	2010	N/A	absent	present	N/A	N/A	N/A	N/A	N/A
437	CTRL	N/A	62	F	2010	N/A	absent	present	N/A	N/A	N/A	N/A	N/A
438	CTRL	N/A	61	F	2010	N/A	absent	present	N/A	N/A	N/A	N/A	N/A
439	CTRL	N/A	27	F	2010	N/A	absent	present	N/A	N/A	N/A	N/A	N/A
440	CTRL	N/A	54	F	2010	N/A	absent	present	N/A	N/A	N/A	N/A	N/A
441	CTRL	N/A	54	F	2010	N/A	absent	present	N/A	N/A	N/A	N/A	N/A
442	CTRL	N/A	39	F	2010	N/A	absent	present	N/A	N/A	N/A	N/A	N/A
443	SZ	CS	40	F	2010	36	absent	present	4	Quetiapine fumerate	N/A	N/A	N/A
444	CTRL	N/A	42	F	2010	N/A	present	present	N/A	N/A	N/A	N/A	N/A
445	CTRL	N/A	54	M	2010	N/A	absent	present	N/A	N/A	N/A	N/A	N/A
446	CTRL	N/A	46	M	2011	N/A	absent	present	N/A	N/A	N/A	N/A	N/A
447	CTRL	N/A	60	M	2010	N/A	absent	present	N/A	N/A	N/A	N/A	N/A
448	CTRL	N/A	49	F	2010	N/A	absent	present	N/A	N/A	N/A	N/A	N/A
449	CTRL	N/A	56	F	2010	N/A	absent	present	N/A	N/A	N/A	N/A	N/A
450	CTRL	N/A	57	M	2010	N/A	absent	present	N/A	N/A	N/A	N/A	N/A
451	CTRL	N/A	18	M	2010	N/A	absent	absent	N/A	N/A	N/A	N/A	N/A
452	CTRL	N/A	61	M	2010	N/A	absent	present	N/A	N/A	N/A	N/A	N/A
453	SZ	CD	33	M	2010	20	present	present	13	Clozapine	12	2	16
454	CTRL	N/A	46	F	2010	N/A	absent	present	N/A	N/A	N/A	N/A	N/A
455	SZ	CS	38	M	2010	22	absent	absent	16	Olanzapine	17	1	12
456	SZ	CS	24	F	2010	14	absent	present	10	Quetiapine fumerate	13	6	56
457	SZ	CD	40	M	2010	21	absent	absent	19	Aripiprazole, Clozapine	16	1	35
458	CTRL	N/A	47	M	2010	N/A	absent	present	N/A	N/A	N/A	N/A	N/A
459	CTRL	N/A	64	M	2010	N/A	absent	present	N/A	N/A	N/A	N/A	N/A
460	SZ	CD	63	M	2010	19	present	present	44	Clozapine	N/A	N/A	N/A
461	CTRL	N/A	19	M	2010	N/A	absent	present	N/A	N/A	N/A	N/A	N/A
462	SZ	CD	38	F	2010	18	absent	absent	20	Flupenthixol decanoate, Quetiapine fumerate, Risperidone	14	2	22
463	CTRL	N/A	59	F	2010	N/A	absent	absent	N/A	N/A	N/A	N/A	N/A
464	CTRL	N/A	33	F	2010	N/A	absent	present	N/A	N/A	N/A	N/A	N/A
465	SZ	CD	36	M	2010	19	absent	present	17	Clozapine	N/A	N/A	N/A
466	SZ	CD	37	M	2010	25	absent	present	12	Clozapine	21	1	25
467	CTRL	N/A	28	F	2010	N/A	absent	present	N/A	N/A	N/A	N/A	N/A
468	CTRL	N/A	60	F	2011	N/A	absent	present	N/A	N/A	N/A	N/A	N/A
469	CTRL	N/A	48	M	2010	N/A	absent	present	N/A	N/A	N/A	N/A	N/A
470	SZ	CD	41	F	2010	20	present	present	21	Clozapine	17	0	4
471	CTRL	N/A	56	M	2010	N/A	absent	absent	N/A	N/A	N/A	N/A	N/A
472	SZ	CD	40	M	2011	21	absent	absent	19	Aripiprazole, Clozapine	14	4	55
473	CTRL	N/A	61	F	2010	N/A	absent	present	N/A	N/A	N/A	N/A	N/A
474	CTRL	N/A	42	F	2010	N/A	absent	present	N/A	N/A	N/A	N/A	N/A
475	CTRL	N/A	46	F	2010	N/A	absent	present	N/A	N/A	N/A	N/A	N/A
476	CTRL	N/A	65	F	2010	N/A	absent	present	N/A	N/A	N/A	N/A	N/A
477	CTRL	N/A	45	M	2010	N/A	absent	present	N/A	N/A	N/A	N/A	N/A
SZ – Schizophrenia; CTRL – Comparison; CD – Cognitive deficit subtype; CS – Cognitive spared subtype; F – Female; M - Male
